# Supplementary material for: Readability of Commonly Used Quality of Life Outcome Measures for Youth Self-Report
Source: Int J Environ Res Public Health. 2022 Aug 3;19(15):9555. doi: 10.3390/ijerph19159555 (PMC9367855; doi:10.3390/ijerph19159555)
Supplement: Supplementary file 1 [file ijerph-19-09555-s001.zip]

Archive with 3 entries (3 files):
- Supplement File S1 - Text Characteristics - 2022-06-01.pdf
- Supplement File S2 - Readability for Demographic Question Sets - 2022-06-01.pdf
- Supplement File S3 - R code - 2022-06-01.pdf
